# Supplementary material for: Impact of DNA Demethylases on the DNA Methylation and Transcription of Arabidopsis NLR Genes
Source: Front Genet. 2020 May 26;11:460. doi: 10.3389/fgene.2020.00460 (PMC7264425; doi:10.3389/fgene.2020.00460)
Supplement: Supplementary file 1 [file Table_1.XLSX]

## Sheet: Sheet1
Table S1 | Chromosomal position of Arabidopsis NLR genes according to the TAIR10 annotation.
Class	Gene ID	Position		Strand
		500 bp UPR	GBR
CNL	AT1G10920	chr1:3647785-3648284	chr1:3644180-3647784	R
	AT1G12210	chr1:4139716-4140215	chr1:4140216-4143916	F
	AT1G12220	chr1:4143757-4144256	chr1:4144257-4147939	F
	AT1G12280	chr1:4178022-4178521	chr1:4174875-4178021	R
	AT1G12290	chr1:4182594-4183093	chr1:4177917-4182593	R
	AT1G15890	chr1:5460809-5461308	chr1:5461309-5464241	F
	AT1G33560	chr1:12168268-12168767	chr1:12168768-12172119	F
	AT1G50180	chr1:18583464-18583963	chr1:18583964-18587136	F
	AT1G53350	chr1:19903277-19903776	chr1:19903777-19907068	F
	AT1G58390	chr1:21694448-21694947	chr1:21690642-21694447	R
	AT1G58400	chr1:21699696-21700195	chr1:21695699-21699695	R
	AT1G58410	chr1:21704983-21705482	chr1:21701185-21704982	R
	AT1G58602	chr1:21745854-21746353	chr1:21746354-21766048	F
	AT1G58807	chr1:21779576-21780075	chr1:21780076-21784581	F
	AT1G59124	chr1:21815834-21816333	chr1:21816334-21820839	F
	AT1G59218	chr1:21827445-21827944	chr1:21827945-21833018	F
	AT1G59620	chr1:21901764-21902263	chr1:21902264-21905717	F
	AT1G59780	chr1:21999633-22000132	chr1:21993220-21999632	R
	AT1G61180	chr1:22550771-22551270	chr1:22551271-22554684	F
	AT1G61190	chr1:22555189-22555688	chr1:22555689-22560757	F
	AT1G61300	chr1:22610558-22611057	chr1:22607462-22610557	R
	AT1G61310	chr1:22616374-22616873	chr1:22612998-22616373	R
	AT1G62630	chr1:23185260-23185759	chr1:23185760-23189224	F
	AT1G63350	chr1:23497941-23498440	chr1:23494643-23497940	R
	AT1G63360	chr1:23502322-23502821	chr1:23498484-23502321	R
	AT3G07040	chr3:2229556-2230055	chr3:2225855-2229555	R
	AT3G14460	chr3:4856451-4856950	chr3:4851990-4856450	R
	AT3G14470	chr3:4856964-4857463	chr3:4857464-4861293	F
	AT3G46530	chr3:17133463-17133962	chr3:17130300-17133462	R
	AT3G46710	chr3:17209204-17209703	chr3:17206183-17209203	R
	AT3G46730	chr3:17215756-17216255	chr3:17213069-17215755	R
	AT3G50950	chr3:18935174-18935673	chr3:18935674-18938799	F
	AT4G10780	chr4:6637458-6637957	chr4:6634460-6637457	R
	AT4G19050	chr4:10444122-10444621	chr4:10439984-10444121	R
	AT4G26090	chr4:13223838-13224337	chr4:13224338-13227872	F
	AT4G27190	chr4:13624044-13624543	chr4:13620977-13624043	R
	AT4G27220	chr4:13637120-13637619	chr4:13633941-13637119	R
	AT4G33300	chr4:16056527-16057026	chr4:16050456-16056526	R
	AT5G04720	chr5:1360089-1360588	chr5:1360589-1363907	F
	AT5G05400	chr5:1601256-1601755	chr5:1597351-1601255	R
	AT5G35450	chr5:13666024-13666523	chr5:13666524-13671200	F
	AT5G43470	chr5:17467449-17467948	chr5:17462547-17467448	R
	AT5G43730	chr5:17559679-17560178	chr5:17560179-17564434	F
	AT5G43740	chr5:17564197-17564696	chr5:17564697-17569148	F
	AT5G45510	chr5:18444107-18444606	chr5:18444607-18449446	F
	AT5G47250	chr5:19188886-19189385	chr5:19185698-19188885	R
	AT5G47260	chr5:19188911-19189410	chr5:19189411-19192516	F
	AT5G47280	chr5:19192657-19193156	chr5:19193157-19195559	F
	AT5G48620	chr5:19715604-19716103	chr5:19716104-19721477	F
	AT5G63020	chr5:25286122-25286621	chr5:25283063-25286121	R
	AT5G66900	chr5:26717959-26718458	chr5:26714723-26717958	R
	AT5G66910	chr5:26721378-26721877	chr5:26718130-26721377	R
TNL	AT1G17600	chr1:6058115-6058614	chr1:6052936-6058114	R
	AT1G27170	chr1:9432893-9433392	chr1:9433393-9439417	F
	AT1G27180	chr1:9439153-9439652	chr1:9439653-9446223	F
	AT1G31540	chr1:11293800-11294299	chr1:11288378-11293799	R
	AT1G56510	chr1:21167065-21167564	chr1:21167565-21173632	F
	AT1G56520	chr1:21179078-21179577	chr1:21174609-21179077	R
	AT1G56540	chr1:21181085-21181584	chr1:21181585-21185495	F
	AT1G57630	chr1:21344945-21345444	chr1:21345445-21346157	F
	AT1G63730	chr1:23641270-23641769	chr1:23641770-23645132	F
	AT1G63740	chr1:23644706-23645205	chr1:23645206-23649289	F
	AT1G63750	chr1:23650340-23650839	chr1:23650840-23655453	F
	AT1G63860	chr1:23706059-23706558	chr1:23701408-23706058	R
	AT1G63870	chr1:23711945-23712444	chr1:23707131-23711944	R
	AT1G63880	chr1:23716207-23716706	chr1:23712216-23716206	R
	AT1G64070	chr1:23779427-23779926	chr1:23779927-23783449	F
	AT1G65850	chr1:24494178-24494677	chr1:24494678-24498826	F
	AT1G69550	chr1:26153601-26154100	chr1:26148021-26153600	R
	AT1G72840	chr1:27413852-27414351	chr1:27409196-27413851	R
	AT1G72860	chr1:27420947-27421446	chr1:27416228-27420946	R
	AT2G14080	chr2:5924619-5925118	chr2:5925119-5929902	F
	AT2G16870	chr2:7311797-7312296	chr2:7307970-7311796	R
	AT2G17050	chr2:7415803-7416302	chr2:7410704-7415802	R
	AT2G17060	chr2:7421836-7422335	chr2:7422336-7427119	F
	AT3G04220	chr3:1112438-1112937	chr3:1108725-1112437	R
	AT3G25510	chr3:9268973-9269472	chr3:9263795-9268972	R
	AT3G44400	chr3:16049804-16050303	chr3:16044662-16049803	R
	AT3G44480	chr3:16096478-16096977	chr3:16090460-16096477	R
	AT3G44630	chr3:16195348-16195847	chr3:16195848-16201225	F
	AT3G44670	chr3:16216306-16216805	chr3:16216806-16221722	F
	AT3G51560	chr3:19125914-19126413	chr3:19121687-19125913	R
	AT3G51570	chr3:19125829-19126328	chr3:19126329-19130705	F
	AT4G08450	chr4:5365001-5365500	chr4:5365501-5371211	F
	AT4G09360	chr4:5939686-5940185	chr4:5940186-5943280	F
	AT4G09430	chr4:5970408-5970907	chr4:5970908-5973113	F
	AT4G11170	chr4:6810603-6811102	chr4:6811103-6817339	F
	AT4G12010	chr4:7201572-7202071	chr4:7196991-7201571	R
	AT4G12020	chr4:7201022-7201521	chr4:7201522-7209692	F
	AT4G14370	chr4:8283536-8284035	chr4:8279634-8283535	R
	AT4G16860	chr4:9495838-9496337	chr4:9488466-9495837	R
	AT4G16890	chr4:9505973-9506472	chr4:9500271-9505972	R
	AT4G16900	chr4:9516689-9517188	chr4:9511859-9516688	R
	AT4G16920	chr4:9525801-9526300	chr4:9517950-9525800	R
	AT4G16940	chr4:9537919-9538418	chr4:9531373-9537918	R
	AT4G16950	chr4:9544756-9545255	chr4:9538233-9544755	R
	AT4G16960	chr4:9551029-9551528	chr4:9547402-9551028	R
	AT4G19500	chr4:10625062-10625561	chr4:10625562-10630433	F
	AT4G19510	chr4:10633119-10633618	chr4:10633619-10639036	F
	AT4G19520	chr4:10647281-10647780	chr4:10639269-10647280	R
	AT4G19530	chr4:10651244-10651743	chr4:10651744-10657282	F
	AT4G36140	chr4:17104577-17105076	chr4:17098612-17104576	R
	AT4G36150	chr4:17104042-17104541	chr4:17104542-17108825	F
	AT5G11250	chr5:3593272-3593771	chr5:3587978-3593271	R
	AT5G17680	chr5:5822381-5822880	chr5:5822881-5827153	F
	AT5G17880	chr5:5913318-5913817	chr5:5908834-5913317	R
	AT5G17890	chr5:5916362-5916861	chr5:5916862-5923494	F
	AT5G17970	chr5:5951751-5952250	chr5:5948999-5951750	R
	AT5G18350	chr5:6078616-6079115	chr5:6074069-6078615	R
	AT5G18360	chr5:6083078-6083577	chr5:6079768-6083077	R
	AT5G18370	chr5:6089042-6089541	chr5:6083401-6089041	R
	AT5G22690	chr5:7540572-7541071	chr5:7541072-7545256	F
	AT5G36930	chr5:14573207-14573706	chr5:14567444-14573206	R
	AT5G38340	chr5:15319875-15320374	chr5:15320375-15324832	F
	AT5G38350	chr5:15328069-15328568	chr5:15328569-15331528	F
	AT5G38850	chr5:15554656-15555155	chr5:15555156-15558882	F
	AT5G40060	chr5:16033941-16034440	chr5:16034441-16039096	F
	AT5G40100	chr5:16043227-16043726	chr5:16043727-16047572	F
	AT5G40910	chr5:16393962-16394461	chr5:16394462-16400489	F
	AT5G41540	chr5:16616064-16616563	chr5:16612659-16616063	R
	AT5G41550	chr5:16620825-16621324	chr5:16617232-16620824	R
	AT5G41740	chr5:16688126-16688625	chr5:16688626-16693119	F
	AT5G41750	chr5:16693332-16693831	chr5:16693832-16699028	F
	AT5G44510	chr5:17934223-17934722	chr5:17929558-17934222	R
	AT5G44870	chr5:18113961-18114460	chr5:18114461-18119006	F
	AT5G45050	chr5:18181974-18182473	chr5:18176894-18181973	R
	AT5G45060	chr5:18181538-18182037	chr5:18182038-18187081	F
	AT5G45200	chr5:18290479-18290978	chr5:18283663-18290478	R
	AT5G45210	chr5:18294937-18295436	chr5:18295437-18298642	F
	AT5G45230	chr5:18308304-18308803	chr5:18302147-18308303	R
	AT5G45240	chr5:18313206-18313705	chr5:18313706-18319432	F
	AT5G45250	chr5:18326176-18326675	chr5:18321764-18326175	R
	AT5G45260	chr5:18325703-18326202	chr5:18326203-18332920	F
	AT5G46260	chr5:18763504-18764003	chr5:18758699-18763503	R
	AT5G46270	chr5:18769091-18769590	chr5:18763972-18769090	R
	AT5G46450	chr5:18835105-18835604	chr5:18835605-18840058	F
	AT5G46470	chr5:18842053-18842552	chr5:18842553-18849741	F
	AT5G46490	chr5:18850145-18850644	chr5:18850645-18853896	F
	AT5G46510	chr5:18859734-18860233	chr5:18860234-18867015	F
	AT5G46520	chr5:18867116-18867615	chr5:18867616-18872494	F
	AT5G48770	chr5:19777243-19777742	chr5:19773117-19777242	R
	AT5G49140	chr5:19923416-19923915	chr5:19918971-19923415	R
	AT5G51630	chr5:20968628-20969127	chr5:20969128-20975940	F
	AT5G58120	chr5:23516756-23517255	chr5:23517256-23521067	F
UPR: upstream region; GBR: gene body region; F: forward; R: reverse.
