# Supplementary material for: Impact of DNA Demethylases on the DNA Methylation and Transcription of Arabidopsis NLR Genes
Source: Front Genet. 2020 May 26;11:460. doi: 10.3389/fgene.2020.00460 (PMC7264425; doi:10.3389/fgene.2020.00460)
Supplement: Supplementary file 3 [file Table_3.XLSX]

## Sheet: NLR-ros1-methy
Table S3 | Methylation levels within the Arabidopsis NLR genes in the wild-type(Col-0) and ros1 mutants. Only reads mapping uniquely to the Arabidopsis nuclear genome were used in this analysis.
ID	WT (wild-type)												ros1
	200 bp UPR(%)				500 bp UPR(%)				GBR(%)				200 bp UPR(%)				500 bp UPR(%)				GBR(%)
	CG	CHG	CHH		CG	CHG	CHH		CG	CHG	CHH		CG	CHG	CHH		CG	CHG	CHH		CG	CHG	CHH
AT1G10920	0	0	0.1		0	0	0.05		3.4	0.06	0.06		0	0	0		0	0	0		3.05	0.04	0.06
AT1G12210	0.56	0.61	0.26		0.25	0.87	0.16		10.37	0.09	0.03		0	0	0		0	0	0		13.39	0.23	0.41
AT1G12220	0	0	0.27		0.18	0	0.1		20.88	0.07	0.02		1.21	0	0		0.55	0	0		19.49	0.37	0.03
AT1G12280	0	0	0		42.44	0	0.04		37.74	0	0.02		0	0	0.12		27.86	0	0.05		34.92	0.13	0.03
AT1G12290	0	0	0		0.25	0	0		35.48	0.05	0.02		0	0	0		0	0	0.12		36.25	0.07	0.07
AT1G15890	0	0.75	0.26		0.68	0.36	0.12		12.01	0.12	0.04		0	0	0		0	0	0		19.66	0.05	0.08
AT1G17600	0	0	0		0	0	0		2.78	0.08	0.04		4.14	3.64	0.58		7.08	8.27	0.45		6.28	0.1	0.06
AT1G27170	0	0	0.16		0	0	0.07		0.99	0.2	0.11		0	0	0		0	0	0		1.33	0.02	0.05
AT1G27180	0	0	0		0	0	0		12.15	0.03	0.06		0	0	0		0	0	0.06		9.97	0.05	0.08
AT1G31540	0	0	0		0	0	0		0.76	0.04	0.04		0	0	0		28.91	0	0.79		0.04	0.09	0.08
AT1G33560	0	0	0		0	0	0.1		3.36	0	0.03		0	0	0		0	0	0		2.28	0.1	0.04
AT1G50180	0.69	0	0		15.05	0	0.04		31.06	0	0.04		0.96	0	0.14		13.81	0	0.13		26.26	0.13	0.05
AT1G53350	0	0	0		0.28	0	0.08		13.67	0	0.04		0	0	0		0	0	0		20.2	0	0.05
AT1G56510	0	0	0		0	0.52	0		4.29	1.19	0.25		0	0	0.12		0	0	0.12		7.79	1.61	0.29
AT1G56520	0	0.5	0		0	0.31	0.04		0.03	0.06	0.05		0	0	0.27		0	0	0.12		0.75	0.25	0.13
AT1G56540	0	0	0		0.53	0	0		0.03	0.11	0.03		1.41	1.11	0		11.39	3.73	0		3.19	0.15	0.06
AT1G57630	0	1.09	0		0	0.41	0.07		2.98	2.62	0.88		0	0	0.17		0	0	0.07		5.1	2.09	0.74
AT1G58390	0	0	0		0	0	0		28.93	13.41	1.75		0	0	0.23		0	0	0.19		25.59	16.43	2.13
AT1G58400	0	0	0		0	0	0		0.17	0	0.04		1.42	0	0		2.54	0.93	0.08		2.06	0.25	0.05
AT1G58410	0	0	0		0	0	0.03		4.4	0.04	0.05		0	0	0.34		0	0	0.2		10.33	0.1	0.08
AT1G58602	1.87	0.95	0.86		1.1	0.34	0.41		52.81	28.15	3.12		0.7	1.56	1.72		0.39	0.56	0.9		52.23	27.14	2.61
AT1G58807	0	0	0		0	0	0		0	0	0		0	0	0		0	0	0		0	0	0
AT1G59124	0	0	0		0	0	0		0	0	0		0	0	0		0	0	0		0	0	0
AT1G59218	0	0	0		0	0	0		0	0	0		0	0	0		0	0	0		0	0	0
AT1G59620	0	0	0		0	0	0.04		3.17	0.07	0.06		0	0	0.32		0	0	0.12		1.72	0	0.06
AT1G59780	0	0	0		0	0	0		8.03	1.04	1.18		11.52	0	1.81		28.57	5.48	2.05		12.21	0.83	0.66
AT1G61180	0	0	0		0	0	0.04		6.27	0.22	0.06		0	0	0.22		0	0	0.06		8.37	0.28	0.11
AT1G61190	0	0	0		0	0	0		1.45	0.02	0.05		0	0	0		0.43	0.57	0		2.06	0.1	0.29
AT1G61300	0	0	0		0	0	0		3.25	0	0.03		0	0	0		0	0	0.07		7.07	0.43	0.05
AT1G61310	0	0	0.33		0	0	0.13		0.12	0.2	0.08		0	0	0.15		0.48	0	0.06		5.94	0.05	0.08
AT1G62630	0	0	0		0.17	0.22	0.09		0.33	0.04	0.04		0	0	0		0	0	0		0.42	0.23	0.46
AT1G63350	0	0	0.18		0	0	0.13		0.24	0.05	0.03		0	0	0		0	0	0.05		1.07	0	0.06
AT1G63360	0	0	0		0	0	0		0	0.03	0.04		0	0	0.15		0	0	0.06		1.04	0.04	0.12
AT1G63730	0	0	0		0	0.15	0.05		22.23	0.06	0.05		0	0	0.17		0.28	0	0.19		18.36	0	0.08
AT1G63740	0	0	0		0.21	0.14	0		38.67	0.14	0.05		0	0	0		0.91	0	0.11		34.46	0.22	0.06
AT1G63750	0	0	0		0	0.28	0.04		2.95	1.83	1.16		0	0	0		0	0	0		3.1	1.81	0.75
AT1G63860	0	0	0		0	0	0		2	0.38	0.39		0	0	0		0	0	0		3.67	0.09	0.09
AT1G63870	0	0	0		0	0.34	0		18.18	1.64	4.08		0	0	0		0	0	0.06		21.45	5.32	2.76
AT1G63880	0	0	0		0	0	0		0.62	0.03	0.04		0	0	0		0.24	0	0.06		0.13	0.04	0.09
AT1G64070	0	0	0		0	0	0		7.26	0.11	0.04		0	0	0		0	0	0		3.47	0.1	0.1
AT1G65850	0	0	0		0	0.64	0		0.8	0.1	0.05		0	0	0		5.5	0	0.35		0.32	0.09	0.05
AT1G69550	0	0.75	0		0	0.38	0.12		0.41	0.03	0.04		0	0	0		0	0	0		2.08	0.11	0.09
AT1G72840	0	0	0		2.67	0.21	0.05		6.11	0.2	0.04		0	0	0		0	0	0.08		3.9	0.03	0.08
AT1G72860	0	0	0		0.19	0	0		3.5	0.06	0.08		0	0	0		0	0	0		5.03	0.13	0.04
AT2G14080	51.67	36	10.98		55.69	16.3	7.93		3.71	0.61	0.31		57.56	50	13.29		68.63	36.96	7.57		8.46	0.38	0.16
AT2G16870	0	0	0		0	0	0.08		17.35	0.09	0.02		0	0	0		0	0	0.07		25.64	0.12	0.14
AT2G17050	77.27	0	0.11		36.96	0	0.11		1.51	0.14	0.04		0	0	0		45.21	0	0.07		3.89	0.07	0.08
AT2G17060	0	0	1.08		3.68	0	0.72		0.39	0.08	0.16		0	1.89	0		25.62	1.83	0.57		1.96	0.09	0.09
AT3G04220	0	0	0		0	0	0		3.68	0.13	0.03		16	0	0		4.08	0	0.1		3.94	0.21	0.04
AT3G07040	0	0	0		41.8	0	0		3.51	0	0.04		0	0	0		44.68	0	0.28		2.74	0.08	0.03
AT3G14460	0	0.47	0.11		6.89	0.22	0.09		24.45	0.02	0.03		8	0	0.16		0.83	0	0.06		22.6	0.13	0.06
AT3G14470	0	0	0.1		0	0.5	0.04		23.69	0.02	0.04		0	0	0.19		0	0	0.06		24.37	0.03	0.06
AT3G25510	0	0	0		0	0	0		2.6	0.06	0.02		0	0	0		0	0	0.05		1.64	0.07	0.05
AT3G44400	0	0	0.12		0	0	0.05		0.19	0.18	0.14		0	0	0.14		0.18	0	0.11		0.23	0.07	0.06
AT3G44480	0	0	0		0	0	0		4.66	0.02	0.04		0	0	0		0	0	0		2.91	0.03	0.07
AT3G44630	0.49	0	0		0.4	0	0.03		1.47	0.07	0.08		0	0	0		0	0.36	0		0.71	0.1	0.06
AT3G44670	0	0	0		0	0	0		3.1	0.31	0.13		0	0	0		0	0	0.17		5.21	0.18	0.12
AT3G46530	0.84	0	0		3.56	0	0.08		1.59	0.08	0.11		0	0	0		0	0	0		3.25	0.28	0.1
AT3G46710	42.76	3.12	2.53		58.91	10.61	3.15		4.06	0.27	0.06		88.11	13.16	2.88		87.25	15.04	3.18		5.31	0.07	0.1
AT3G46730	0	0	0		7.44	0.37	0		7.51	0.12	0.02		0	0	0		11.47	0	0		5.27	0.17	0.07
AT3G50950	0	0	0.17		0.23	0	0.07		35.27	0.11	0.04		0	0	0		0	0	0.1		38.99	0.46	0.24
AT3G51560	0	1.3	0		0	0.46	0		1.07	0.07	0.01		0	0	0		0	0	0		2.86	0.19	0.07
AT3G51570	0	0	0		0.19	0.29	0		11.21	0.08	0.04		0	0	0		0	0	0		10.14	0.17	0.06
AT4G08450	0	0	0		0.2	0	0.04		16.81	2.05	0.46		0	0	0.16		0	0	0.14		21.92	2.66	0.52
AT4G09360	73.12	25.45	4.42		78.44	17.35	3.55		83.46	44.41	8.95		78.95	35	3		86.25	21.43	4.46		77.79	41.23	7.57
AT4G09430	81.46	29.25	2.88		79.71	28.89	2.78		13.41	0.62	0.21		69.17	14.15	2.03		73.11	16.48	3.86		6.69	0.3	0.09
AT4G10780	0	2.5	0.09		0	0.24	0.04		0.16	0.13	0.03		0	0	0		0	0.38	0.12		1.49	0	0.07
AT4G11170	0	0	0.07		0.85	0	0.07		14.29	1.73	1.01		27.69	19.44	4.44		21.82	20.18	2.74		17.24	2.66	0.74
AT4G12010	0	0	0		0	0.19	0.07		24.56	0.02	0.03		0	1.35	0		0	0.63	0		25.48	0.09	0.08
AT4G12020	0	0	0.16		0	0	0.06		46.63	0.38	0.2		0	0.62	0		0	0.26	0		49.31	0.24	0.08
AT4G14370	0	0	0		0	0	0.05		8.17	0.04	0.02		0	0	0		0	0	0.13		10.31	0.34	0.05
AT4G16860	0	0	0		0	0	0.1		56.27	28.8	2.49		0	0	0		7.87	0	0		56.46	33.01	3.03
AT4G16890	0	0	0.11		0	0	0.12		18.34	3.34	0.24		0	0.54	0.3		0	0.27	0.27		22.22	7.13	0.86
AT4G16900	0	0	0		0	0	0		29.96	6.11	0.79		0	1.12	0		0	0.44	0		27.31	12.03	1.1
AT4G16920	0	0	0		0	0	0		32.59	8.46	1.49		0	0	0		6.38	0	0.07		34.82	10.16	1.43
AT4G16940	0	0	0		0	0	0		0.82	0.02	0.03		1.79	0	0		1.44	0	0.06		0.34	0	0.04
AT4G16950	0	0	0.09		4.55	0.24	0.08		16.05	5.97	0.43		0	0	0.11		0.25	0	0.05		17.35	7.3	0.54
AT4G16960	0	0	0		0	0	0		10.64	0.06	0.06		0	0	0		0	0	0		13.92	0	0.02
AT4G19050	0	0	0		0	0	0		20.57	0.18	0.07		0	0	0.31		0	0	0.17		25.13	0.11	0.06
AT4G19500	57.14	24	2.37		71.85	11.9	2.28		23.34	0.05	0.03		56.91	24.59	0.46		69.72	12.75	1.04		19.76	0.13	0.08
AT4G19510	74.81	46.3	35.71		81.97	40.31	24.46		19.68	0.02	0.04		79.12	50	36.66		80.45	42.11	26.66		17.65	0.04	0.07
AT4G19520	79.62	53.61	15.4		80.51	51.9	13.18		3.75	0.1	0.05		85.22	46.02	13.56		87.69	44.39	7.74		7.44	0.27	0.12
AT4G19530	0	0	0.69		48.32	16.54	2.38		3.6	1.35	0.52		4.35	0	0		56.25	20.83	2.26		6.02	1.37	0.32
AT4G26090	0	0	0.27		0	0	0.17		15.4	0.09	0.04		0	1.04	0.32		0	0.59	0.26		14.8	0.07	0.05
AT4G27190	0	0	0.83		0	2.15	2.05		3.96	0	0.11		4.74	3.92	0.58		37.98	33.57	5.97		7.28	0.18	0.18
AT4G27220	0	0	0.13		0	0	0.08		1	0.08	0.02		0	0	0		0	0	0.2		0.26	0.11	0.06
AT4G33300	0	0	0		0	0	0		32.68	4.07	2.34		0	0	1.16		3.75	0.95	0.6		31.31	3.93	1.6
AT4G36140	0	0	0		0	0	0		35.53	0.25	0.07		0.68	0	0		0.58	0	0.08		43.32	0.28	0.05
AT4G36150	0	0	0.36		0.15	0	0.11		2.71	0.1	0.08		0	0	0		0	0.41	0.08		2.39	0.03	0.07
AT5G04720	0	0	0		0	0	0		9.39	0.09	0.05		0	0	0.23		0	0	0.18		9.09	0.2	0.37
AT5G05400	0	0	0.2		0	0	0.12		9.43	0.18	0.06		0	0	0.49		0	0	0.28		17.56	0.08	0.1
AT5G11250	0	0	0.11		0	0	0.12		11.12	0.04	0.05		0	0	0		0	0	0.18		13.07	0.08	0.07
AT5G17680	0	0	0.11		0	0	0.04		13.09	0.02	0.04		0	0	0.21		3.32	0	0.07		14.47	0	0.03
AT5G17880	0	0	0		0	0	0		0.13	0.05	0.05		0	0.77	0		0.55	0.36	0		0.09	0.07	0.05
AT5G17890	0	0	0.1		44.35	6.35	0.45		21.13	0.19	0.02		0	0	0		73.85	27.78	1.28		17.94	0.1	0.06
AT5G17970	0	0	0		0	0	0.05		0.26	0.04	0.05		0	0	0		0	0	0		7.08	0.18	0.06
AT5G18350	0	0	0		0	0	0		1.48	0.05	0.02		0.71	0	0.13		0.4	0	0.12		1.65	0.18	0.13
AT5G18360	0	0.62	0.43		0	1.57	0.69		23.75	0.14	0.05		0	0	0		0	0.3	0.05		21.41	0.1	0.12
AT5G18370	0	0	0		0	0	0.09		10.3	0.07	0.03		0	0	0		0.93	0	0		9.26	0.09	0.09
AT5G22690	0	0	0		0	0	0		22.24	0.05	0.03		0	0	0.14		0	0.56	0.13		20.06	0.13	0.06
AT5G35450	34.42	3.41	0.23		46.49	2.87	1.69		9.4	0.14	0.25		87.98	17.83	1.23		88.48	16.67	2.17		17.9	0.11	0.07
AT5G36930	40	6.36	4.86		50.36	39.29	13.98		34.12	0.07	0.04		90.83	34.48	7.26		88.03	55.63	11.53		34.87	0.51	0.16
AT5G38340	0	0	0.1		0	0	0.08		6.15	0.11	0.07		0	0	0.17		0.78	0	0.21		8.02	0.27	0.03
AT5G38350	23.26	0	0.36		75.14	23.35	1.74		0.05	0.05	0.07		14.29	0	0		78.97	29.28	2.03		2.47	0.15	0.07
AT5G38850	0	0	0		0	0	0.04		9.97	0.11	0.14		0	0	0		0	0.2	0.2		12.6	0.09	0.04
AT5G40060	0	0	0.14		11.01	12.57	5.2		6.43	0.05	0.03		0	0	0		18.27	8.04	2.66		9.16	0.17	0.05
AT5G40100	0	0	0		4.23	0	0		29.49	0.21	0.05		0	0	0		18.32	0.27	0.07		24.51	0.23	0.04
AT5G40910	0	0	0		1.09	1.41	0.09		35.39	0.13	0.13		1.28	0	0		1.6	10.63	0.8		40.63	0.08	0.05
AT5G41540	0.45	0.68	0		0.32	0.2	0.07		0.2	0.03	0.01		0	0	0		0	0	0		0.53	0	0.1
AT5G41550	0	0	0		0	0	0		0.14	0.03	0.04		0	0	0		0	0.89	0.07		0.2	0	0.08
AT5G41740	0	0	0		0	0	0.04		0.69	0.05	0.04		0	0	0.24		0	0	0.07		1.61	0.06	0.03
AT5G41750	0	0	0		0	0	0.04		5.57	0.23	0.14		0.49	0	0.13		0.29	0	0.05		5.48	1.34	0.28
AT5G43470	0	0	0.06		0.53	0	0.09		0.09	0.13	0.05		0	0	0.15		0.44	0	0.12		0.99	0.12	0.04
AT5G43730	0	0	0		0	0	0.04		31.81	0.08	0.03		2.17	0	0		0.45	0.22	0.07		35.13	0.04	0.11
AT5G43740	0	0	0		0	0	0		1.76	0.25	0.07		0	0	0		0	0	0.13		2.15	0.32	0.09
AT5G44510	0	0	0		25.63	0	0		54.58	0.14	0.04		0	0	0.22		21.39	0.25	0.07		62.82	0.14	0.1
AT5G44870	58.25	6.31	3.96		77.97	19.17	6.51		2.48	0.89	0.57		77.86	2.67	2.91		84.18	14.81	3.28		7.1	1.21	0.53
AT5G45050	0	0	0		0.24	0	0		24.14	0.08	0.05		0	0.89	0		0	0.48	0.06		19.38	0.05	0.06
AT5G45060	0	0	0		0	0	0		27.97	0.15	0.05		0	0	0		0	0	0.05		28.47	0.24	0.09
AT5G45200	0	0	0.1		0	0.24	0.03		3.66	0.02	0.07		0	0	0		0	0	0.04		7.1	0.13	0.06
AT5G45210	0.58	0	0		0.32	0	0.06		0.07	0.06	0.04		0	0	0		0.86	0	0		0.6	0.09	0.11
AT5G45230	0.39	0	0.09		0.2	0	0.04		9.3	0.45	0.32		0	0	0		0.67	0	0.06		14.52	0.45	0.25
AT5G45240	0	0	0.26		0.38	0	0.17		2.83	0.06	0.05		0.72	1	0.12		1.7	0.72	0.19		5.55	0.11	0.05
AT5G45250	0	0	0		0	0	0		5.77	0.07	0.03		0	0	0		0.36	0	0		6.18	0.03	0.03
AT5G45260	0	0	0		0	0	0		13.63	0	0.04		0	0	0		0	0	0		15.1	0.11	0.15
AT5G45510	0	5.1	5.93		26.99	2.56	5.98		10.8	0.17	0.22		1.25	13.64	6.24		42.57	7.89	7.29		8.62	0.09	0.05
AT5G46260	0	0	0.09		0.36	0	0.04		3.23	0.03	0.09		1.61	0	0.11		15.31	0	0.25		2.69	0.08	0.06
AT5G46270	0	0	0.12		0	0	0.1		2.37	0.02	0.04		0	0	0		0	0	0		3.24	0.06	0.07
AT5G46450	0	0	0		0	0.29	0.04		18.96	0.09	0.07		0	0	0.15		0	0	0.12		26.57	0.07	0.1
AT5G46470	0	0	0		0.31	0	0		36.62	0.08	0.07		0	0	0.19		0	0.28	0.06		35.68	0.07	0.05
AT5G46490	0	0	0		7.3	0	0		0.31	0.12	0.05		0	0	0		0	0	0.12		1.73	0.1	0.09
AT5G46510	0	0	0		0	0	0.15		34.74	0.14	0.08		0	0	0.2		0	0	0.14		31.75	0.03	0.03
AT5G46520	0	0	0		0	0	0.08		3.5	0.09	0.05		0	0	0		0	0	0.06		5.03	0.07	0.07
AT5G47250	0	0	0.1		0	17.75	2.65		0.47	0.12	0.05		1.41	0	0.42		3.55	12.2	2.92		0.26	0.05	0.06
AT5G47260	0	66.67	11.32		0	27.41	4.31		81.52	52.67	13.69		9.09	53.33	11.34		3.4	18.05	3.82		81.54	54.77	12.95
AT5G47280	68.89	61.29	17.34		57.87	53.33	12.9		73.99	47.62	11.93		66.67	45.51	12.19		73.94	46.22	12.57		79.11	43.01	10.44
AT5G48620	0	0	0		0	0	0		0.34	0.04	0.05		0	0.86	0		0	0.4	0		0.16	0.03	0.08
AT5G48770	0	0	0.15		0	0.22	0.12		3.56	0.14	0.06		0	0	0		0	0	0		7.38	0.03	0.07
AT5G49140	0	0	0		0	0	0.04		0.1	0	0.03		58.65	28.21	3.82		41.74	22.92	1.76		2.08	0.38	0.16
AT5G51630	0.45	0	0		0.24	2.7	0.21		27.06	0.22	0.05		0	0	0.15		11.2	24.24	0.95		25.35	0.12	0.07
AT5G58120	0	0	0.3		0	0	0.16		3.24	0.09	0.05		0	0	0.12		0	0	0.07		5.14	0	0.06
AT5G63020	0	0	0		0	0	0.08		35.06	0.1	0.05		0	0	0.16		0	0	0.06		38.28	0.28	0.07
AT5G66900	0	0	0		0	0	0		4.7	0.22	0.29		0	0	0		0	0	0		7.62	0.16	0.07
AT5G66910	0	0	0		0.26	0	0.03		1	0.06	0.03		0	0	0		0	0	0.14		1.64	0.1	0.05
