# Supplementary material for: Impact of DNA Demethylases on the DNA Methylation and Transcription of Arabidopsis NLR Genes
Source: Front Genet. 2020 May 26;11:460. doi: 10.3389/fgene.2020.00460 (PMC7264425; doi:10.3389/fgene.2020.00460)
Supplement: Supplementary file 4 [file Table_4.XLSX]

## Sheet: NLR-rdd-methy
Table S4 | Methylation levels within the Arabidopsis NLR genes in the wild-type(Col-0) and rdd mutants. Only reads mapping uniquely to the Arabidopsis nuclear genome were used in this analysis.
ID	WT												rdd
	200 bp UPR(%)				500 bp UPR(%)				GBR(%)				200 bp UPR(%)				500 bp UPR(%)				GBR(%)
	CG	CHG	CHH		CG	CHG	CHH		CG	CHG	CHH		CG	CHG	CHH		CG	CHG	CHH		CG	CHG	CHH
AT1G10920	0	1.03	0.28		0.36	0.67	0.36		2.33	0.29	0.32		0	0.84	0.73		0.54	0.99	0.66		2.99	0.29	0.52
AT1G12210	0.77	0	0.31		0.38	0.28	0.47		14.28	0.36	0.33		0	0	0.97		0.89	0	0.58		16.91	0.64	0.61
AT1G12220	0.39	0	0.34		0.29	0.15	0.39		20.12	0.38	0.41		1.42	0	0		0.72	0	0		23.26	0.41	0.56
AT1G12280	3.17	0.37	0.29		50.5	0.22	0.36		35.6	0.63	0.38		0	0	0.41		67.45	0.76	0.66		33.58	0.59	0.62
AT1G12290	0	0	0.19		0.28	0.98	0.3		44.4	0.37	0.37		0	0	0.19		0.38	0	0.16		50.87	0.37	0.75
AT1G15890	0	0	0.13		0.15	0.12	0.21		20.67	0.45	0.37		0	0	0.53		0.35	0.33	0.49		17.17	0.58	0.58
AT1G17600	0.26	0.66	0.39		0.52	0.29	0.43		5.48	0.33	0.34		0	0	0.39		0.34	0.8	0.63		10.79	1.03	0.74
AT1G27170	0	0	0.53		0.14	0.43	0.4		0.52	0.19	0.35		0	0	0.27		0	0	0.31		1.17	0.48	0.51
AT1G27180	0	0.42	0.35		3.14	0.2	0.37		12.89	0.39	0.41		0.59	1	0.49		0.84	0.54	0.59		15.38	2.07	0.97
AT1G31540	0	0.46	0.54		0.19	0.39	0.42		1.05	0.33	0.39		3.45	1.67	0.4		24.14	1.42	1.06		3.17	0.84	0.84
AT1G33560	0.37	1.36	0.53		0.16	0.31	0.39		3.82	0.22	0.31		1.92	0	1.25		0.36	0	0.7		5.88	1.33	0.83
AT1G50180	1.54	0	0.3		9.68	0.27	0.3		37.43	0.47	0.35		0	0	0.44		9.22	0.23	0.46		40.93	0.58	0.36
AT1G53350	0.71	0.38	0.51		0.45	0.32	0.37		17.56	0.35	0.36		0	2.78	2.26		0.61	0.88	1.73		25.97	0.42	0.64
AT1G56510	0	0.3	0.12		0	0.25	0.35		13.97	5.58	1.73		0	2.11	1.11		0	0.97	0.81		28.35	10.5	2.7
AT1G56520	0.9	0.51	0.39		0.92	0.48	0.33		0.71	0.36	0.29		0	0.6	0.35		0	0.53	0.44		0.95	1.12	0.71
AT1G56540	0.15	0.32	0.44		0.5	0.11	0.35		0.85	0.33	0.29		0.78	1.42	0.49		5.85	11.76	2.68		2.04	0.64	0.79
AT1G57630	0.51	0	0.45		0.35	0.25	0.44		5.77	2.74	1.1		5.26	0	1.82		6.31	1.9	0.65		8.69	6.72	1.96
AT1G58390	0.34	0.17	0.29		0.11	0.37	0.28		38.35	17.76	3.42		0.81	0.82	0.52		0.35	0.88	0.47		41.23	28.6	5.13
AT1G58400	0.24	0	0.17		0.33	0.3	0.32		4.16	0.42	0.37		4.16	0.28	0.4		2.36	0.38	0.43		6.75	0.85	0.59
AT1G58410	0.49	0.74	0.27		0.21	0.66	0.32		7.11	0.41	0.32		0	1.64	0.68		1.72	0.71	0.55		8.73	0.58	0.34
AT1G58602	4.37	2.84	5.06		3.21	1.36	2.58		74.16	44.73	7.85		4.86	3.03	5.58		3.7	1.41	2.35		84.97	50.44	8.61
AT1G58807	0	0	0		0	0	0		0	0	0		0	0	0		0	0	0		0	0	0
AT1G59124	0	0	0		0	0	0		0	0	0		0	0	0		0	0	0		0	0	0
AT1G59218	0	0	0		0	0	0		0	0	0		0	0	0		0	0	0		0	0	0
AT1G59620	0	1.59	0.22		0	0.86	0.29		3.2	0.37	0.37		0	0	1.34		0	2.22	3.38		1.49	0.6	0.36
AT1G59780	0	0.25	0.34		0.07	0.11	0.38		25.63	4.58	6.57		6.95	2.96	3.78		31.04	7.89	3.37		47.26	9.67	9.26
AT1G61180	0	0.58	0.33		0.18	0.49	0.31		9.25	0.52	0.49		0	2.27	0.06		15.24	5.43	0.78		5.16	0.39	0.28
AT1G61190	0	0.2	0.86		0.07	0.21	0.64		1.52	0.24	0.41		0	0.62	0.53		3.85	1.1	0.42		2.81	0.52	0.46
AT1G61300	0.37	0.14	0.41		0.35	0.09	0.55		2.18	0.43	0.43		0.22	0.15	0.5		0.22	0.11	0.42		3.72	0.51	0.72
AT1G61310	0	1.07	0.19		0	0.41	0.21		2.33	0.18	0.37		0	0	0.42		0.96	0	0.56		6.74	0.63	0.62
AT1G62630	0	1.05	0.31		0	0.37	0.39		3.75	0.34	0.26		0	0	0.43		0.39	0.87	0.37		4.05	0.97	0.89
AT1G63350	0.19	0.54	0.21		0.16	0.41	0.26		0.4	0.39	0.34		0	0	0.64		0.51	0	0.7		1.43	0.53	0.59
AT1G63360	0.31	0	0.51		0.11	0.44	0.42		0.84	0.2	0.32		0.94	1.09	0.68		0.52	0.51	0.42		2.35	0.58	0.61
AT1G63730	0	1.04	0.47		0.34	0.63	0.52		23.69	0.34	0.35		0	0	0.66		0.84	0.39	0.75		30.13	0.27	0.59
AT1G63740	0	0	0.25		0	0.46	0.52		41.14	0.42	0.32		0	0	0.52		0	0	0.29		41.02	0.54	0.89
AT1G63750	0.33	0.71	0.26		0.38	0.69	0.24		6.8	3.56	4.04		0	1.33	0.53		0.27	0.82	0.32		18.24	11.83	9.67
AT1G63860	0.35	0.9	0.44		0.19	0.43	0.35		2.47	0.41	0.35		0.55	0.28	1.39		0.55	0.42	0.79		7.19	0.87	0.57
AT1G63870	0.41	0.44	0.29		0.21	0.38	0.3		31.89	6.8	12.47		0	0.87	1.01		0	0.81	0.59		51.85	21.64	18.61
AT1G63880	0	0	0.37		0.48	0.23	0.24		0.34	0.34	0.32		0	1.27	0.4		0.24	0.93	0.77		0.3	0.45	0.42
AT1G64070	0.86	0	0.32		0.49	0	0.3		4.75	0.28	0.27		2.83	1.56	0.61		1.64	1.66	0.51		4.98	0.39	0.54
AT1G65850	0	0	0.9		0.24	0.19	0.69		0.67	0.26	0.38		0.92	0	0.19		1.55	0.57	0.3		3.15	0.36	0.43
AT1G69550	0.44	0	0.22		0.21	0.13	0.2		1.08	0.42	0.45		0	0	0.6		0	0	0.52		0.68	0.58	0.53
AT1G72840	0.59	0.6	0.18		0.74	0.64	0.18		5.97	0.33	0.36		1.23	0.9	1.21		1.68	0.56	0.7		7.37	0.33	0.74
AT1G72860	0.64	0	0.2		0.2	0.19	0.15		3.77	0.34	0.31		0	0	0.21		0	0	0.14		5.66	0.5	0.66
AT2G14080	60.14	66.76	27.78		66.33	43.95	21.35		3.39	0.97	0.69		75.52	63.76	30.95		82.5	49.08	21.83		19.27	1.96	1.88
AT2G16870	0.17	0	0.44		0.31	0.25	0.63		19.92	0.49	0.4		0	0	0.58		0	0.8	2.23		28.83	1.53	0.69
AT2G17050	0	1.45	0.37		57.65	0.46	0.52		2	0.45	0.39		0	0	0.31		0.62	0.37	0.45		7.5	0.68	0.64
AT2G17060	0	1.13	0.29		4.13	0.69	0.57		0.88	0.38	0.38		0	4.76	0.4		24.59	4.07	2.22		19.33	1.33	2.49
AT3G04220	0.46	0	0.28		1.55	0.08	0.26		6.13	0.41	0.37		0	0	0.38		0.7	0.54	0.38		1.13	0.9	0.46
AT3G07040	0	0	0.11		37.82	0.24	0.34		2.84	0.31	0.28		5.56	0.32	1.15		61.65	0.27	0.69		3.58	0.52	0.8
AT3G14460	1.08	0.31	0.34		0.27	0.3	0.31		31.28	0.32	0.3		0	0	0.25		0.57	0.09	0.41		35.03	0.75	0.44
AT3G14470	0	0.88	0.42		0	0.84	0.39		30.56	0.28	0.3		0	0	0.69		0.75	0.83	0.71		41	0.57	0.91
AT3G25510	0.34	0.44	0.43		0.24	0.21	0.37		1.8	0.45	0.35		1.35	0	0.27		0.91	0.66	0.36		1.92	0.83	0.7
AT3G44400	0	0	0.21		0.21	0.15	0.3		0.22	0.42	0.36		1.61	0	0		0.77	0	0.21		4.2	2.92	0.65
AT3G44480	0	0	0.78		0	0	0.33		2.74	0.3	0.37		0	0	0		4.88	0	0		6.26	2.12	0.9
AT3G44630	1.02	0	0.33		0.86	0.63	0.28		0.72	0.67	0.41		0	0	0.45		0	1.43	0.55		1.98	2.89	0.62
AT3G44670	0	0	0		0	0.4	0		0.49	0.86	0.51		0	0	0		0	0	0.18		9.54	2.14	1.36
AT3G46530	0	0	0.4		0.11	0	0.48		1.69	0.53	0.48		0	0	0.25		13.77	0.61	0.44		5.34	0.84	0.41
AT3G46710	62.22	16.07	6.75		72.44	19.48	9.04		3.54	0.57	0.43		89.94	16.86	5.99		91.21	21.04	7.88		6.06	1.01	0.63
AT3G46730	0.41	0.49	0.36		1.27	0.35	0.41		7.05	0.54	0.36		0.22	0.24	0.31		0.21	0.3	0.37		14.1	0.88	0.41
AT3G50950	0.92	0	0.51		0.43	0.28	0.39		41.27	0.31	0.41		0	0	0.84		0	0	0.77		48.44	1.03	0.68
AT3G51560	0.55	0.37	0.45		0.6	0.31	0.43		1.23	0.31	0.31		0.37	0	0.35		0.58	0	0.33		5.3	0.53	0.52
AT3G51570	1.09	0.55	0.52		0.66	0.37	0.48		13.63	0.3	0.34		0.87	0	0.22		0.66	0	0.26		17.39	1.21	0.92
AT4G08450	0.2	0	0.36		0.06	0.46	0.33		28.4	6.09	2.5		2.5	0	0.42		8.9	0	0.29		44.06	10.2	3.46
AT4G09360	85	30.72	10.74		85.68	26.3	10.14		90.81	57.35	14.35		89.3	37.7	10.37		90.69	39.78	11.19		93.58	63.71	15.46
AT4G09430	89.71	32.95	1.99		89.02	38.77	8.37		16.68	0.79	0.6		97.73	44.58	4.14		93.22	52.72	9.94		32.8	8.44	1.79
AT4G10780	0.93	0	0.94		0.74	0.5	0.5		0.62	0.39	0.4		0	0	0.37		0.23	0.22	0.43		0.65	0.87	0.69
AT4G11170	1.69	0	0.41		1.67	1.15	0.51		23.63	3.96	3.39		61.4	54.1	40.55		60.61	51.76	15.26		43.85	7.3	4.88
AT4G12010	0.3	0.41	0.19		0.35	0.18	0.2		25.08	0.39	0.34		1.18	0	0.24		1.44	1.5	1.13		29.11	0.58	0.79
AT4G12020	0.45	0.87	0.38		0.23	0.56	0.28		54.01	0.37	0.33		0.69	0	0.15		1	0	0.18		55.24	0.74	0.56
AT4G14370	0.97	0.18	0.48		0.79	0.51	0.46		8.03	0.37	0.33		0	0	0.77		0.41	1.57	1.01		14.93	1.32	0.48
AT4G16860	0	0	0		0.38	0.76	0.08		66.81	36.94	4.38		0	0	0		2.92	0	0.4		79.66	44.68	5.33
AT4G16890	0.34	0	0.5		0.87	0.23	0.45		20.53	6.11	1.04		0	0.93	0.67		0	1.05	0.72		39.45	21.01	2.78
AT4G16900	0	0.64	0.21		0	0.47	0.43		37.21	10.36	1.92		1.09	0	0.14		0.71	0	0.27		50.82	28.5	4.55
AT4G16920	0.6	0	0.35		0.86	0	0.23		56.22	18.7	4.95		0	1.28	0.63		2.6	0.97	0.61		75.62	28.43	5.38
AT4G16940	0.95	0.13	0.48		0.53	0.26	0.44		0.67	0.36	0.38		1.09	1.32	1.73		0.8	1.07	1.52		4.02	0.67	0.5
AT4G16950	0.77	0	0.4		0.53	0.46	0.51		22.51	9.98	1.05		0	0	0.3		0	0	0.25		40.95	17.03	2.03
AT4G16960	0.93	0	0.26		1.14	0.27	0.3		9.21	0.4	0.34		0.67	0	0.42		20.21	0.32	0.5		28.3	1.38	1.17
AT4G19050	0.31	0.43	0.5		0.26	0.38	0.37		24.71	0.27	0.27		0.76	0.22	0.76		0.63	0.38	0.46		17.41	0.54	0.46
AT4G19500	66.87	33.17	2.77		73.35	18.86	3.87		29.05	0.32	0.31		69.81	39.85	2.52		75.6	23.82	3.9		27.59	0.68	0.49
AT4G19510	90.76	56.26	51.89		92.37	46.72	33.1		19.61	0.45	0.35		95.06	66.67	47.12		93.69	47.31	28.22		23.51	0.28	0.49
AT4G19520	86.71	70.9	34.76		88.09	67.2	26.99		2.94	0.31	0.36		96.03	77.21	28.38		96.17	74.07	23.52		10.04	0.82	1.92
AT4G19530	0	0	0.6		39.69	28.21	4.98		11.52	5.53	2		0.58	0	0.28		48.91	31.23	5.38		34.08	18.39	4.62
AT4G26090	0	0.43	0.4		0.29	0.18	0.41		18.36	0.43	0.45		0	1.2	0.68		1.09	0.8	2.54		23.21	0.43	0.25
AT4G27190	0.69	0.62	1.19		0.77	2.85	2.97		7.35	0.33	0.38		3.49	3.29	2.95		31.42	32.51	10.26		7.64	1.32	0.79
AT4G27220	0	0	0.47		0	0.09	0.34		0.44	0.39	0.4		0	0.34	0.35		0	0.43	0.32		0.44	0.32	0.46
AT4G33300	0	0.72	0.56		0.36	0.59	0.35		41.16	8.52	5.99		3.33	3.74	2.79		12.39	2.3	1.86		52.26	16.03	8.66
AT4G36140	0	0	0.27		0.18	0.27	0.22		43.47	0.69	0.37		0.44	0	0.45		0.34	0.37	0.49		44.92	3.31	0.57
AT4G36150	0.59	0	0.39		0.32	0.21	0.37		2.09	0.33	0.38		0.59	0.57	1.82		0.2	0.28	0.89		1.37	0.26	0.4
AT5G04720	0	1.52	0.17		0.53	1.02	0.26		9.92	0.25	0.33		0	0	0.2		0	0	0.33		11.12	0.82	0.51
AT5G05400	0	1.32	0.24		0.07	0.61	0.22		16	0.5	0.44		0	0	0		0.91	1.26	0.56		21.28	0.74	0.65
AT5G11250	0.43	0	0.24		0.43	0.15	0.45		11.39	0.46	0.41		0	0	0.22		0	0	0.14		8.86	0.4	0.41
AT5G17680	0.31	0.33	0.23		0.16	0.21	0.3		8.53	0.43	0.43		1.03	0.87	0.75		0.64	0.7	0.6		8.08	0.59	0.55
AT5G17880	0.21	0.58	0.36		0.21	0.26	0.33		0.62	0.19	0.37		7.42	2.64	2.22		3.29	1.13	1.1		2.82	0.5	0.37
AT5G17890	0.6	0	0.49		67.41	8.16	1.15		18.16	0.51	0.35		3.24	0	0.74		79.86	17.37	1.61		21.09	0.71	0.51
AT5G17970	0.3	0.44	1.22		0.66	0.45	0.92		0.66	0.29	0.36		0.44	0.74	0.31		0.49	0.48	0.23		3.22	0.87	0.64
AT5G18350	0.27	0	0.17		0.34	0	0.41		2.2	0.42	0.33		2.46	1.02	0.76		4.59	0.19	0.55		5.04	0.9	0.43
AT5G18360	0.26	1.21	0.56		0.33	0.58	0.47		29.09	0.33	0.36		1.22	0	0.14		0.93	0	0.33		27.77	0.63	0.71
AT5G18370	0.35	0.14	0.24		0.82	0.26	0.52		11.57	0.34	0.31		0	0	0		0.46	0.4	0.44		16.49	0.75	0.63
AT5G22690	0.34	0	0.21		0.41	0.48	0.24		25.19	0.41	0.33		0	0	0.17		0	0.4	0.32		26.63	0.46	0.51
AT5G35450	66.25	12.31	5.22		72.9	10.3	4.2		15.55	0.32	0.33		95	44.14	15.78		96.89	33.75	7.85		18.41	1.06	0.68
AT5G36930	68.13	21.55	19.46		78.81	70.04	35.23		35.78	0.42	0.44		95.51	35.22	18.83		94.95	70.27	27.71		47.16	1.93	1.57
AT5G38340	1.3	0.53	0.52		0.94	0.46	0.49		5	0.35	0.41		0.58	0.23	0.29		0.84	0.54	0.69		5.99	0.17	0.43
AT5G38350	22.22	0	0.72		80.13	30.53	7.23		0.69	0.39	0.36		0.78	0	0.4		72.91	34.95	7.56		0.87	0.79	0.45
AT5G38850	0.83	0.48	0.68		0.46	0.6	0.58		14.42	0.37	0.34		1.64	0	0.48		1.2	0.34	0.37		12.16	0.54	0.32
AT5G40060	0	0.87	0.42		33.62	26.14	10.64		8.85	0.47	0.35		0.74	0	0.8		62.31	27.44	10.51		12.18	1.12	0.62
AT5G40100	0	0	0.23		8.19	0	0.15		28.05	0.51	0.36		0.43	0	0.51		12.82	0	0.46		31.96	1.6	0.38
AT5G40910	0.21	0	0.54		0.28	2.41	0.47		44.46	0.37	0.35		0	0.85	0.24		3.23	33.52	1.99		46.63	0.95	0.67
AT5G41540	0.47	0	0.17		0.31	0.11	0.24		2.27	0.48	0.3		0	0	0.53		0.65	0	0.31		1.24	0.75	0.4
AT5G41550	0.3	0	0.41		0.29	0.21	0.4		0.3	0.49	0.38		1.38	0	1.19		0.8	0.85	0.7		1.37	0.35	0.44
AT5G41740	0	0.34	0.08		0.35	0.18	0.37		1.52	0.34	0.4		1.62	0	0		0.96	0.56	0.38		7.26	0.48	0.66
AT5G41750	0	1.06	0.53		0	0.87	0.52		5.26	0.98	0.49		1.88	0	0.63		1.2	0	0.47		18.69	5.64	2.14
AT5G43470	0	0.41	0.19		0.47	0.16	0.2		0.44	0.38	0.3		0	5.13	1.52		0	1.92	0.57		0.2	0.45	0.42
AT5G43730	0	0.23	0.26		0.33	0.24	0.22		32.42	0.38	0.37		0	0.68	0.38		0	0.53	0.27		34.75	0.4	0.41
AT5G43740	0	0.21	0.24		0	0.28	0.23		4.13	0.47	0.51		0	0.19	0.61		0	0.41	0.59		10.75	1.45	1.22
AT5G44510	6.19	0.77	0.32		19.07	0.56	0.35		56.93	0.5	0.36		2.56	0.79	2.2		16.53	0.39	1.62		59.09	0.52	0.47
AT5G44870	62.85	13.82	11.07		86.71	32.55	12.99		2.67	1.71	1.25		76.16	12.57	7.96		91.07	28.64	12.24		9.82	7.58	3.61
AT5G45050	0.24	1.86	0.35		0.41	0.87	0.27		26.48	0.37	0.25		0	0	1.07		0	0	0.56		35.8	0.93	0.77
AT5G45060	0	1.17	0.21		0.11	0.47	0.19		24.84	0.5	0.36		0	0	0.48		8	0	0.32		21.63	0.71	0.51
AT5G45200	0.22	1.28	0.43		0.25	0.5	0.34		7.71	0.31	0.49		0.65	0	1		0.37	0.59	0.73		7.31	0.45	0.7
AT5G45210	0.29	0.44	0.38		0.33	0.53	0.45		0.66	0.38	0.38		0.66	1.3	0.69		1.01	1.04	0.74		3.22	1.17	0.99
AT5G45230	0.63	0	0.27		0.62	0.33	0.21		18.42	1.49	2.02		1.08	0	0		1.55	0.83	0.3		41.64	3.89	2.37
AT5G45240	0	0.59	0.59		0.86	0.52	0.61		2.66	0.41	0.39		42.47	30.15	17.25		27.02	18.04	5.38		1.96	0.59	0.55
AT5G45250	0.45	0.49	0.16		0.44	0.26	0.3		4.9	0.55	0.45		1.62	1.87	0.94		2.5	2.41	1.71		2.38	0.22	0.44
AT5G45260	0	0.49	0.28		0	0.37	0.29		20.27	0.3	0.56		0	0	0.47		2.19	0	0.43		38.53	0.79	1.73
AT5G45510	0.26	13.79	11.7		45.53	6.79	12.44		7.14	0.41	0.36		0.94	11.3	10.78		47.75	6.15	11.1		8.59	0.58	0.68
AT5G46260	0	0	0.25		0.12	0.29	0.26		1.77	0.55	0.35		9.72	0	0.39		3.54	1.5	0.34		2.5	0.5	0.23
AT5G46270	0	0.48	0.21		0.11	0.36	0.44		2.88	0.35	0.34		3.11	0	1.41		2.03	0.13	0.76		2.31	0.74	0.79
AT5G46450	0	0.45	0.17		0	0.3	0.24		26.53	0.32	0.33		0	0	0		0	0	0.56		31.15	0.5	0.69
AT5G46470	0	0.34	0.72		0	0.54	0.34		41.04	0.34	0.31		0	0.85	0.23		0	0.27	0.12		50.88	0.94	0.55
AT5G46490	0	0	0.25		9.52	0.38	0.43		1.06	0.26	0.39		0	0	0.71		19.75	0.89	0.39		5.86	1.43	0.59
AT5G46510	0.11	0.41	0.18		0.08	0.46	0.19		35.61	0.32	0.35		0.29	0.85	0.17		0.41	0.39	0.15		39.21	0.83	0.55
AT5G46520	0	0.47	0.31		0.15	0.36	0.29		5.59	0.47	0.38		0	0.63	0.94		0.16	0.41	0.89		0.74	0.17	0.38
AT5G47250	0	0.25	0.41		0.24	40.57	9.46		0.93	0.3	0.32		2.34	5.64	2.55		32.03	40.81	19.14		0.62	0.76	0.52
AT5G47260	1.08	84.63	26.88		0.26	51.68	14.63		91.77	66.74	23.18		63.27	82.37	35.62		33.75	53.08	22.52		93.76	70.31	23
AT5G47280	85.67	73.13	22.83		80.66	68.19	20.3		86.95	60.01	19.71		86.3	72.01	22.63		88.06	68.01	21.28		91.94	66.86	23.5
AT5G48620	0.49	0	0.34		1.64	0	0.23		0.3	0.28	0.35		0	0	0		0	0	0.29		0.46	0.53	0.39
AT5G48770	0	0	0.45		0.28	0	0.29		4.8	0.25	0.35		0	0	1.82		1.65	0	0.83		6.56	0.5	0.62
AT5G49140	0.75	0	0.31		0.45	0	0.31		0.88	0.37	0.41		7.56	7.46	1.33		2.69	5.61	0.88		4.2	0.66	0.64
AT5G51630	0.25	0.92	0.57		0.45	4.08	0.61		28.84	0.37	0.34		2.7	0	0.5		14.12	27.44	1.86		29.21	0.77	0.51
AT5G58120	0	0	0.19		0.37	0.92	0.41		4.1	0.3	0.31		0	0	0.32		0.14	0	0.26		10.42	0.56	0.6
AT5G63020	0.28	0.32	0.41		0.82	0.47	0.31		36.31	0.43	0.45		0	0.96	0.21		0	0.76	0.29		35.76	0.35	0.42
AT5G66900	0.43	0	0.31		0.81	0.16	0.34		12.85	0.46	0.35		0.57	0	0		0.88	0	0.21		14.08	0.5	0.83
AT5G66910	0.69	0.3	0.58		0.53	0.32	0.48		1.65	0.36	0.39		0	0	0.58		0	0	0.48		1.71	0.71	0.94
