# Supplementary material for: Impact of DNA Demethylases on the DNA Methylation and Transcription of Arabidopsis NLR Genes
Source: Front Genet. 2020 May 26;11:460. doi: 10.3389/fgene.2020.00460 (PMC7264425; doi:10.3389/fgene.2020.00460)
Supplement: Supplementary file 10 [file Table_10.XLSX]

## Sheet: Sheet1
TABLE S10 | Changes in CG methylation level within the 200-/500- bp UPR of some Arabidopsis NLR genes between wild-type (Col-0) and mutants. The differences more than 10% are listed here.
Gene ID	ΔML
	ros-WT	rdd-WT
AT1G56540	0.1086	-
AT3G04220	0.16	-
AT4G09430	-12.29%	-
AT5G40100	0.1409	-
AT5G45510	0.1558	-
AT5G46260	0.1495	-
AT5G47280	0.1607	-
AT5G49140	0.4174	-
AT1G12280	-14.58%	0.1695
AT1G31540	0.2891	0.2395
AT2G17050	-77.27%	-57.03%
AT5G17890	0.295	0.1245
AT5G44870	0.1961	0.1331
AT5G51630	0.1096	0.1367
AT5G36930	0.3767	0.1614
AT2G14080	0.1294	0.1617
AT3G46710	0.2834	0.1877
AT2G17060	0.2194	0.2046
AT5G35450	0.4199	0.2399
AT4G27190	0.3798	0.3065
AT1G59780	0.2857	0.3097
AT4G11170	0.2097	0.5894
AT1G61180	-	0.1506
AT3G07040	-	0.2383
AT3G46530	-	0.1366
AT4G16960	-	0.1907
AT4G33300	-	0.1203
AT5G38350	-	-21.44%
AT5G40060	-	0.2869
AT5G45240	-	0.2616
AT5G46490	-	0.1023
AT5G47250	-	0.3179
AT5G47260	-	0.3349
The short dash indicates the value is < 10%.
