# Supplementary material for: Impact of DNA Demethylases on the DNA Methylation and Transcription of Arabidopsis NLR Genes
Source: Front Genet. 2020 May 26;11:460. doi: 10.3389/fgene.2020.00460 (PMC7264425; doi:10.3389/fgene.2020.00460)
Supplement: Supplementary file 11 [file Table_11.XLSX]

## Sheet: Sheet1
TABLE S11 | Changes in CG methylation level within the gene transcribed region of some Arabidopsis NLR genes between wild-type (Col-0) and mutants. The differences more than 5% are listed here.
Gene ID	ΔML
	ros1-WT	rdd-WT
AT1G15890	0.0765	-
AT1G58410	0.0593	-
AT1G61310	0.0582	-
AT2G16870	0.0829	-
AT4G09360	-5.67%	-
AT4G36140	0.0779	-
AT5G17970	0.0682	-
AT5G35450	0.085	-
AT5G40910	0.0524	-
AT5G44510	0.0824	-
AT5G46450	0.0761	-
AT5G47280	0.0512	-
AT5G45230	0.0522	0.2322
AT4G09430	-6.72%	0.1612
AT4G08450	0.0511	0.1566
AT1G53350	0.0653	0.0841
AT5G05400	0.0813	0.0528
AT1G12290	-	0.0647
AT1G17600	-	0.0531
AT1G56510	-	0.1438
AT1G58602	-	0.1081
AT1G59780	-	0.2163
AT1G63730	-	0.0644
AT1G63750	-	0.1144
AT1G63870	-	0.1996
AT2G14080	-	0.1588
AT2G16870	-	0.0891
AT2G17050	-	0.055
AT2G17060	-	0.1845
AT3G04220	-	-5%
AT3G14470	-	0.1044
AT3G44670	-	0.0905
AT3G46730	-	0.0705
AT3G50950	-	0.0717
AT4G11170	-	0.2022
AT4G14370	-	0.069
AT4G16860	-	0.1285
AT4G16890	-	0.1892
AT4G16900	-	0.1361
AT4G16920	-	0.194
AT4G16950	-	0.1844
AT4G16960	-	0.1909
AT4G19050	-	-7.3%
AT4G19520	-	0.071
AT4G19530	-	0.2256
AT4G33300	-	0.111
AT5G36930	-	0.1138
AT5G41740	-	0.0574
AT5G41750	-	0.1343
AT5G43740	-	0.0662
AT5G44870	-	0.0715
AT5G45050	-	0.0932
AT5G45260	-	0.1826
AT5G46470	-	0.0984
AT5G58120	-	0.0632
The short dash indicates the value is < 5%.
