# Supplementary material for: Impact of DNA Demethylases on the DNA Methylation and Transcription of Arabidopsis NLR Genes
Source: Front Genet. 2020 May 26;11:460. doi: 10.3389/fgene.2020.00460 (PMC7264425; doi:10.3389/fgene.2020.00460)
Supplement: Supplementary file 12 [file Table_12.XLSX]

## Sheet: Sheet2
TABLE S12 | Changes in transcriptional activity of Arabidopsis NLR genes in different demethylase mutants in comparison with their respective wild-type (Col-0). The ratio values were calculated with their FPKM values in different genotype.
Gene ID	Ratio (Transcriptional activity)
	ros1/WT	rdd/WT
AT1G10920	0.89	-
AT1G63750	0.89	-
AT4G16860	1.15	-
AT4G16900	1.13	-
AT4G16950	1.1	-
AT5G11250	1.17	-
AT5G35450	1.11	-
AT5G40060	1.28	-
AT5G43730	1.2	-
AT5G46470	1.15	-
AT5G46510	1.12	-
AT1G12220	1.29	0.89
AT1G12280	1.24	1.29
AT1G31540	1.24	0.89
AT1G56520	1.17	0.84
AT1G57630	1.18	0.51
AT1G58602	0.9	0.75
AT1G59620	0.73	0.89
AT1G61180	1.2	1.2
AT1G62630	0.84	0.63
AT1G63740	1.14	0.75
AT1G63860	1.15	0.53
AT1G69550	1.1	0.59
AT1G72840	1.14	0.72
AT3G07040	1.21	0.8
AT3G14470	1.1	0.73
AT3G44480	1.14	0.67
AT3G44630	1.11	0.8
AT4G12020	1.22	0.84
AT4G19500	1.1	0.87
AT4G19510	1.13	0.86
AT4G19520	1.97	1.14
AT5G22690	1.1	0.86
AT5G38850	1.11	0.78
AT5G40910	1.14	0.84
AT5G44510	1.31	0.87
AT5G44870	1.1	0.83
AT5G45250	1.12	0.8
AT5G45260	1.11	0.8
AT5G46270	1.16	0.72
AT5G46490	1.2	0.66
AT5G66900	1.1	0.87
AT5G66910	1.17	0.7
AT1G12290	-	0.74
AT1G15890	-	0.55
AT1G33560	-	0.62
AT1G53350	-	0.74
AT1G56510	-	0.75
AT1G61190	-	0.81
AT1G63350	-	0.57
AT1G63880	-	0.67
AT2G14080	-	0.88
AT3G44400	-	0.42
AT3G44670	-	0.65
AT3G50950	-	0.66
AT4G11170	-	0.2
AT4G12010	-	0.77
AT4G16890	-	0.8
AT4G33300	-	0.73
AT4G36150	-	0.66
AT5G04720	-	0.8
AT5G17880	-	0.59
AT5G17890	-	0.75
AT5G36930	-	0.59
AT5G38340	-	0.32
AT5G41740	-	0.6
AT5G41750	-	0.36
AT5G43470	-	0.9
AT5G45050	-	0.73
AT5G45060	-	0.65
AT5G45510	-	0.45
AT5G46450	-	0.9
AT5G46520	-	0.45
AT5G48620	-	0.81
AT5G58120	-	0.32
The short dash indicates the ratio is not in the interval (≥ 1.1 or ≤ 0.9).
