# Supplementary material for: Impact of DNA Demethylases on the DNA Methylation and Transcription of Arabidopsis NLR Genes
Source: Front Genet. 2020 May 26;11:460. doi: 10.3389/fgene.2020.00460 (PMC7264425; doi:10.3389/fgene.2020.00460)
Supplement: Supplementary file 13 [file Table_13.XLSX]

## Sheet: sheet
Table S13 | Changes in CG methylation within the 500-bp UPR and transcriptional activity of some Arabidopsis NLR genes in the ros1 mutant compared to its wild-type (Col-0). The data of these several highlighted genes are from Table S5 and Table S7. The ratio values were calculated with their FPKM values in different genotype.
Gene ID	ΔML	Ratio
	ros1- WT	ros1/WT
AT1G12280	-0.1458	1.24
AT1G31540	0.2891	1.24
AT5G35450	0.4199	1.11
AT5G44870	0.1961	1.1
