# Supplementary material for: Impact of DNA Demethylases on the DNA Methylation and Transcription of Arabidopsis NLR Genes
Source: Front Genet. 2020 May 26;11:460. doi: 10.3389/fgene.2020.00460 (PMC7264425; doi:10.3389/fgene.2020.00460)
Supplement: Supplementary file 14 [file Table_14.XLSX]

## Sheet: Sheet2
Table S14 | Changes in CG methylation and transcriptional activity of some Arabidopsis NLR genes in the rdd mutant compared to its wild-type (Col-0). The data of these several highlighted genes are from Table S6 and Table S8. The ratio values were calculated with their FPKM values in different genotypes.
Gene ID	ΔML (rdd-WT)		Ratio (rdd/WT)
	500-bp UPR	GBR
AT1G12280	0.1695	-	1.29
AT1G31540	0.2395	-	0.89
AT1G61180	0.1506	-	1.2
AT1G58602	-	0.1081	0.75
AT2G14080	0.1617	-	0.88
AT3G07040	0.2383	-	0.8
AT3G14470	-	0.1044	0.73
AT4G11170	0.5894	-	0.2
AT4G19520	-	0.071	1.14
AT4G33300	0.1203	0.111	0.73
AT5G17890	0.1245	-	0.75
AT5G36930	0.1614	0.1138	0.59
AT5G41740	-	0.0574	0.6
AT5G41750	-	0.1343	0.36
AT5G44870	0.1331	0.0715	0.83
AT5G45050	-	0.0932	0.73
AT5G45260	-	0.1826	0.8
AT5G46490	0.1023	-	0.66
AT5G58120	-	0.0632	0.32
UPR: upstream region; GBR: gene transcribed region. The short dash indicates the value is < 10%. The genes with an inverse relationship between their CG methylation and expression change are in bold.
